# Supplementary material for: Independent validation of the Mosamatic deep learning automated skeletal muscle and adipose tissue segmentation tool in an external Chinese cancer patient cohort
Source: BJR Artif Intell. 2026 Feb 24;3(1):ubaf021. doi: 10.1093/bjrai/ubaf021 (PMC13045518; doi:10.1093/bjrai/ubaf021)
Supplement: ubaf021_Supplementary_Data [file ubaf021_supplementary_data.zip]

Archive with 2 entries (2 files):
- Supplementary files 20251031.docx
- Figure S1.pdf
